# Supplementary material for: Antibody-Antigen Binding Interface Analysis in the Big Data Era
Source: Front Mol Biosci. 2022 Jul 14;9:945808. doi: 10.3389/fmolb.2022.945808 (PMC9329859; doi:10.3389/fmolb.2022.945808)
Supplement: Supplementary file 1 [file DataSheet3.CSV]

	H_helix	E_strand	C_coil	NA	pdb_idcode
0	0.0	0.4166666666666667	0.5833333333333334	0.0	1adq
1	0.8571428571428571	0.0	0.14285714285714285	0.0	1afv
2	0.0	0.5789473684210527	0.42105263157894735	0.0	1ahw
3	0.25806451612903225	0.06451612903225806	0.6774193548387096	0.0	1bgx
4	0.2	0.06666666666666667	0.7333333333333333	0.0	1bvk
5	0.6428571428571429	0.0	0.35714285714285715	0.0	1e6j
6	0.0	0.3076923076923077	0.6923076923076923	0.0	1egj
7	0.23529411764705882	0.11764705882352941	0.6470588235294118	0.0	1eo8
8	0.29411764705882354	0.058823529411764705	0.6470588235294118	0.0	1fbi
9	0.3076923076923077	0.07692307692307693	0.6153846153846154	0.0	1fdl
10	0.25	0.1	0.65	0.0	1fe8
11	0.0	0.3333333333333333	0.6666666666666666	0.0	1fj1
12	0.0	0.5625	0.4375	0.0	1fsk
13	0.125	0.25	0.625	0.0	1i9r
14	0.0	0.21428571428571427	0.7857142857142857	0.0	1iqd
15	0.3076923076923077	0.07692307692307693	0.6153846153846154	0.0	1jhl
16	0.0	0.55	0.45	0.0	1jps
17	0.0	0.5	0.5	0.0	1jrh
18	0.0	0.4	0.6	0.0	1kb5
19	0.29411764705882354	0.23529411764705882	0.47058823529411764	0.0	1ken
20	0.875	0.0	0.125	0.0	1lk3
21	0.15789473684210525	0.3157894736842105	0.5263157894736842	0.0	1mlc
22	0.0	0.3	0.7	0.0	1ncc
23	0.2727272727272727	0.0	0.7272727272727273	0.0	1nfd
24	0.0	0.2222222222222222	0.7777777777777778	0.0	1nmc
25	0.4375	0.25	0.3125	0.0	1nsn
26	0.9	0.0	0.1	0.0	1oak
27	0.6153846153846154	0.0	0.38461538461538464	0.0	1orq
28	0.6666666666666666	0.0	0.3333333333333333	0.0	1ors
29	0.09523809523809523	0.3333333333333333	0.5714285714285714	0.0	1osp
30	0.0	0.4117647058823529	0.5882352941176471	0.0	1pkq
31	0.0	0.2857142857142857	0.7142857142857143	0.0	1qfw
32	0.18181818181818182	0.0	0.8181818181818182	0.0	1qgc
33	0.0	0.2727272727272727	0.7272727272727273	0.0	1rjl
34	0.42857142857142855	0.09523809523809523	0.47619047619047616	0.0	1rvf
35	0.0	0.36363636363636365	0.6363636363636364	0.0	1s78
36	0.0	0.2	0.8	0.0	1sy6
37	0.3333333333333333	0.0	0.6666666666666666	0.0	1t03
38	0.7368421052631579	0.0	0.2631578947368421	0.0	1tqb
39	0.0	0.7142857142857143	0.2857142857142857	0.0	1uj3
40	0.5882352941176471	0.0	0.4117647058823529	0.0	1v7n
41	0.5833333333333334	0.20833333333333334	0.20833333333333334	0.0	1w72
42	0.06451612903225806	0.2903225806451613	0.6451612903225806	0.0	1xct
43	0.1111111111111111	0.4722222222222222	0.4166666666666667	0.0	1xiw
44	0.0	0.6363636363636364	0.36363636363636365	0.0	1yjd
45	0.1	0.15	0.75	0.0	1ynt
46	0.13333333333333333	0.3333333333333333	0.5333333333333333	0.0	1yqv
47	0.0	0.5294117647058824	0.47058823529411764	0.0	1yym
48	0.0	0.21428571428571427	0.7857142857142857	0.0	1za3
49	0.16666666666666666	0.1111111111111111	0.7222222222222222	0.0	1ztx
50	0.6153846153846154	0.15384615384615385	0.23076923076923078	0.0	2adf
51	0.0	0.1875	0.8125	0.0	2aeq
52	0.0	0.5882352941176471	0.4117647058823529	0.0	2arj
53	0.15789473684210525	0.0	0.8421052631578947	0.0	2b2x
54	0.0	0.5	0.5	0.0	2b4c
55	0.3125	0.25	0.4375	0.0	2bdn
56	0.23529411764705882	0.058823529411764705	0.7058823529411765	0.0	2eiz
57	0.6	0.2	0.2	0.0	2fjh
58	0.0	0.47368421052631576	0.5263157894736842	0.0	2h32
59	0.16666666666666666	0.0	0.8333333333333334	0.0	2i9l
60	0.47058823529411764	0.058823529411764705	0.47058823529411764	0.0	2ibz
61	0.5454545454545454	0.0	0.45454545454545453	0.0	2j88
62	0.3125	0.5	0.1875	0.0	2jel
63	0.0	0.35294117647058826	0.6470588235294118	0.0	2nr6
64	0.043478260869565216	0.17391304347826086	0.782608695652174	0.0	2nz9
65	0.2222222222222222	0.2777777777777778	0.5	0.0	2oz4
66	0.3333333333333333	0.19047619047619047	0.47619047619047616	0.0	2q8b
67	0.0	0.5454545454545454	0.45454545454545453	0.0	2qad
68	0.0	0.4	0.6	0.0	2qql
69	0.0	0.0	1.0	0.0	2qqn
70	0.1111111111111111	0.6111111111111112	0.2777777777777778	0.0	2r56
71	0.0	0.5625	0.4375	0.0	2r69
72	0.2777777777777778	0.3333333333333333	0.3888888888888889	0.0	2vh5
73	0.17647058823529413	0.5294117647058824	0.29411764705882354	0.0	2vir
74	0.0	0.8235294117647058	0.17647058823529413	0.0	2vxq
75	0.09090909090909091	0.36363636363636365	0.5454545454545454	0.0	2vxt
76	0.7692307692307693	0.0	0.23076923076923078	0.0	2w9e
77	0.782608695652174	0.08695652173913043	0.13043478260869565	0.0	2xqb
78	0.7647058823529411	0.0	0.23529411764705882	0.0	2xqy
79	1.0	0.0	0.0	0.0	2xra
80	0.0	0.3125	0.6875	0.0	2xtj
81	0.0	0.6785714285714286	0.32142857142857145	0.0	2xwt
82	0.07142857142857142	0.2857142857142857	0.6428571428571429	0.0	2yc1
83	0.0	0.7142857142857143	0.2857142857142857	0.0	2ypv
84	0.3448275862068966	0.06896551724137931	0.5862068965517241	0.0	2zch
85	0.2222222222222222	0.0	0.7777777777777778	0.0	2zuq
86	0.0	0.4117647058823529	0.5882352941176471	0.0	3ab0
87	0.0	0.21052631578947367	0.7894736842105263	0.0	3b9k
88	0.4666666666666667	0.2	0.3333333333333333	0.0	3bgf
89	0.02702702702702703	0.21621621621621623	0.7567567567567568	0.0	3bn9
90	0.4117647058823529	0.23529411764705882	0.35294117647058826	0.0	3bsz
91	0.08333333333333333	0.3333333333333333	0.5833333333333334	0.0	3bt2
92	0.26666666666666666	0.2	0.5333333333333333	0.0	3c09
93	0.6129032258064516	0.1935483870967742	0.1935483870967742	0.0	3cvh
94	0.5	0.0	0.5	0.0	3d85
95	0.6	0.0	0.4	0.0	3eob
96	0.3333333333333333	0.5	0.16666666666666666	0.0	3fmg
97	0.0	0.7391304347826086	0.2608695652173913	0.0	3g04
98	0.6470588235294118	0.0	0.35294117647058826	0.0	3g6d
99	0.0	0.1875	0.8125	0.0	3g6j
100	0.3225806451612903	0.25806451612903225	0.41935483870967744	0.0	3gbm
101	0.125	0.0	0.875	0.0	3gi8
102	0.5555555555555556	0.18518518518518517	0.25925925925925924	0.0	3gjf
103	0.5	0.07142857142857142	0.42857142857142855	0.0	3hb3
104	0.2857142857142857	0.23809523809523808	0.47619047619047616	0.0	3hi1
105	0.05	0.0	0.95	0.0	3hi6
106	0.1	0.25	0.65	0.0	3hmx
107	0.3076923076923077	0.3076923076923077	0.38461538461538464	0.0	3idx
108	0.0	0.4	0.6	0.0	3iu3
109	0.0	0.6	0.4	0.0	3iyw
110	0.0	0.0	1.0	0.0	3j1s
111	0.5	0.0	0.5	0.0	3j8v
112	0.21428571428571427	0.0	0.7857142857142857	0.0	3j8w
113	0.8333333333333334	0.0	0.16666666666666666	0.0	3jab
114	0.0	0.23076923076923078	0.7692307692307693	0.0	3jcx
115	0.0	0.5882352941176471	0.4117647058823529	0.0	3jwd
116	0.0	0.10526315789473684	0.8947368421052632	0.0	3kj4
117	0.0	0.0	1.0	0.0	3kj6
118	0.8421052631578947	0.0	0.15789473684210525	0.0	3kr3
119	0.4	0.1	0.5	0.0	3ks0
120	0.875	0.0	0.125	0.0	3l5w
121	0.8888888888888888	0.0	0.1111111111111111	0.0	3l5x
122	0.6111111111111112	0.0	0.3888888888888889	0.0	3ldb
123	0.4666666666666667	0.13333333333333333	0.4	0.0	3liz
124	0.0	0.3157894736842105	0.6842105263157895	0.0	3lzf
125	1.0	0.0	0.0	0.0	3mac
126	0.125	0.16666666666666666	0.7083333333333334	0.0	3mj9
127	0.058823529411764705	0.4117647058823529	0.5294117647058824	0.0	3mxw
128	0.0	0.0	1.0	0.0	3ncy
129	0.0	0.5294117647058824	0.47058823529411764	0.0	3nfp
130	0.0	0.36363636363636365	0.6363636363636364	0.0	3nh7
131	0.05714285714285714	0.22857142857142856	0.7142857142857143	0.0	3nps
132	0.64	0.0	0.36	0.0	3o0r
133	0.125	0.0625	0.8125	0.0	3opz
134	0.1111111111111111	0.6111111111111112	0.2777777777777778	0.0	3p0y
135	1.0	0.0	0.0	0.0	3p30
136	0.6923076923076923	0.0	0.3076923076923077	0.0	3pjs
137	0.0	0.6875	0.3125	0.0	3pnw
138	0.5	0.0	0.5	0.0	3q1s
139	0.0	0.058823529411764705	0.9411764705882353	0.0	3qa3
140	0.0	0.5	0.5	0.0	3qum
141	0.0	0.15384615384615385	0.8461538461538461	0.0	3r08
142	0.07692307692307693	0.5384615384615384	0.38461538461538464	0.0	3raj
143	0.0	0.4666666666666667	0.5333333333333333	0.0	3ri5
144	0.09090909090909091	0.36363636363636365	0.5454545454545454	0.0	3rkd
145	0.23809523809523808	0.42857142857142855	0.3333333333333333	0.0	3s35
146	0.0	0.4444444444444444	0.5555555555555556	0.0	3s37
147	0.3888888888888889	0.3888888888888889	0.2222222222222222	0.0	3s88
148	0.12121212121212122	0.48484848484848486	0.3939393939393939	0.0	3sdy
149	0.15789473684210525	0.42105263157894735	0.42105263157894735	0.0	3skj
150	0.21739130434782608	0.34782608695652173	0.43478260869565216	0.0	3sm5
151	0.030303030303030304	0.18181818181818182	0.7878787878787878	0.0	3so3
152	0.0	0.19047619047619047	0.8095238095238095	0.0	3sob
153	0.0	0.14285714285714285	0.8571428571428571	0.0	3sqo
154	0.2631578947368421	0.05263157894736842	0.6842105263157895	0.0	3t2n
155	0.0	0.125	0.875	0.0	3thm
156	0.3333333333333333	0.0	0.6666666666666666	0.0	3tt1
157	0.5	0.0	0.5	0.0	3tt3
158	0.0	0.3333333333333333	0.6666666666666666	0.0	3u9p
159	0.23076923076923078	0.23076923076923078	0.5384615384615384	0.0	3u9u
160	0.0	0.7058823529411765	0.29411764705882354	0.0	3uaj
161	0.8	0.0	0.2	0.0	3ubx
162	0.0	0.08	0.92	0.0	3ulu
163	0.043478260869565216	0.13043478260869565	0.8260869565217391	0.0	3ulv
164	0.0	0.18181818181818182	0.8181818181818182	0.0	3v4v
165	0.0	0.4166666666666667	0.5833333333333334	0.0	3v6o
166	0.6	0.0	0.4	0.0	3v6z
167	0.0	0.16666666666666666	0.8333333333333334	0.0	3v7a
168	0.8148148148148148	0.0	0.18518518518518517	0.0	3vg9
169	0.05	0.0	0.95	0.0	3vi3
170	0.45454545454545453	0.0	0.5454545454545454	0.0	3vrl
171	0.15384615384615385	0.0	0.8461538461538461	0.0	3w2d
172	0.25925925925925924	0.1111111111111111	0.6296296296296297	0.0	3w9e
173	0.06666666666666667	0.3333333333333333	0.6	0.0	3wd5
174	0.0	0.09090909090909091	0.9090909090909091	0.0	3whe
175	0.2	0.4	0.4	0.0	3wih
176	0.3333333333333333	0.20833333333333334	0.4583333333333333	0.0	3wkm
177	0.0	0.0	1.0	0.0	3wlw
178	0.2	0.0	0.8	0.0	3wsq
179	0.0	0.35714285714285715	0.6428571428571429	0.0	3x3f
180	0.0625	0.1875	0.75	0.0	3ze1
181	0.2972972972972973	0.16216216216216217	0.5405405405405406	0.0	3ztn
182	0.0	0.0625	0.9375	0.0	4aei
183	0.0	0.375	0.625	0.0	4am0
184	0.0	0.3333333333333333	0.6666666666666666	0.0	4bz1
185	0.0	0.6428571428571429	0.35714285714285715	0.0	4bz2
186	0.5	0.0	0.5	0.0	4cad
187	0.5	0.08823529411764706	0.4117647058823529	0.0	4cmh
188	0.7142857142857143	0.07142857142857142	0.21428571428571427	0.0	4cni
189	0.0	0.1875	0.8125	0.0	4d3c
190	0.26666666666666666	0.0	0.7333333333333333	0.0	4d9q
191	0.1	0.6	0.3	0.0	4dag
192	0.6	0.0	0.4	0.0	4dgi
193	0.6363636363636364	0.09090909090909091	0.2727272727272727	0.0	4dke
194	0.18181818181818182	0.18181818181818182	0.6363636363636364	0.0	4dn4
195	0.0625	0.5	0.4375	0.0	4dtg
196	0.0	0.10526315789473684	0.8947368421052632	0.0	4dw2
197	0.0	0.5	0.5	0.0	4edw
198	0.0	0.6875	0.3125	0.0	4edx
199	0.0	0.047619047619047616	0.9523809523809523	0.0	4etq
200	0.0	0.23076923076923078	0.7692307692307693	0.0	4f2m
201	0.0	0.0	1.0	0.0	4f37
202	0.5333333333333333	0.0	0.4666666666666667	0.0	4f3f
203	0.3684210526315789	0.3157894736842105	0.3157894736842105	0.0	4ffw
204	0.0	0.5	0.5	0.0	4ffz
205	0.0	0.0	1.0	0.0	4fqk
206	0.25	0.5	0.25	0.0	4fqr
207	0.3448275862068966	0.10344827586206896	0.5517241379310345	0.0	4fqy
208	0.13043478260869565	0.08695652173913043	0.782608695652174	0.0	4g3y
209	0.16666666666666666	0.2777777777777778	0.5555555555555556	0.0	4g6m
210	0.25	0.5	0.25	0.0	4gms
211	0.2	0.2	0.6	0.0	4gxu
212	0.0	0.375	0.625	0.0	4hc1
213	0.0	0.7	0.3	0.0	4hcr
214	0.22727272727272727	0.5	0.2727272727272727	0.0	4hf5
215	0.22727272727272727	0.3181818181818182	0.45454545454545453	0.0	4hfu
216	0.16129032258064516	0.1935483870967742	0.6451612903225806	0.0	4hg4
217	0.38095238095238093	0.09523809523809523	0.5238095238095238	0.0	4hj0
218	0.2777777777777778	0.3333333333333333	0.3888888888888889	0.0	4hkx
219	0.32432432432432434	0.24324324324324326	0.43243243243243246	0.0	4hlz
220	0.0	0.5333333333333333	0.4666666666666667	0.0	4ht1
221	0.045454545454545456	0.3181818181818182	0.6363636363636364	0.0	4i2x
222	0.5625	0.0	0.4375	0.0	4i77
223	0.15	0.5	0.35	0.0	4idj
224	0.13043478260869565	0.21739130434782608	0.6521739130434783	0.0	4irz
225	0.15384615384615385	0.15384615384615385	0.6923076923076923	0.0	4j4p
226	0.14285714285714285	0.09523809523809523	0.7619047619047619	0.0	4j6r
227	0.16666666666666666	0.16666666666666666	0.6666666666666666	0.0	4jan
228	0.05714285714285714	0.2	0.7428571428571429	0.0	4jb9
229	0.05555555555555555	0.2777777777777778	0.6666666666666666	0.0	4jdt
230	1.0	0.0	0.0	0.0	4jlr
231	0.09090909090909091	0.30303030303030304	0.6060606060606061	0.0	4jpw
232	0.6	0.1	0.3	0.0	4jr9
233	0.0	0.7368421052631579	0.2631578947368421	0.0	4jzj
234	0.0	0.5	0.5	0.0	4k24
235	0.45454545454545453	0.0	0.5454545454545454	0.0	4k2u
236	0.3125	0.0625	0.625	0.0	4k3j
237	0.14814814814814814	0.37037037037037035	0.48148148148148145	0.0	4k8r
238	0.0	0.625	0.375	0.0	4k9e
239	0.0	0.4	0.6	0.0	4ki5
240	0.4	0.25	0.35	0.0	4kuc
241	0.0	0.6	0.4	0.0	4kv5
242	0.4	0.12	0.48	0.0	4kvn
243	0.0	0.5454545454545454	0.45454545454545453	0.0	4l5f
244	0.0	0.4375	0.5625	0.0	4leo
245	0.05555555555555555	0.3888888888888889	0.5555555555555556	0.0	4liq
246	0.2857142857142857	0.14285714285714285	0.5714285714285714	0.0	4lmq
247	0.08333333333333333	0.16666666666666666	0.75	0.0	4lqf
248	0.05555555555555555	0.1111111111111111	0.8333333333333334	0.0	4lsp
249	0.06451612903225806	0.3225806451612903	0.6129032258064516	0.0	4lsu
250	0.3333333333333333	0.3333333333333333	0.3333333333333333	0.0	4lu5
251	0.0	0.3888888888888889	0.6111111111111112	0.0	4lvh
252	0.26666666666666666	0.2	0.5333333333333333	0.0	4lvo
253	0.0	0.34375	0.65625	0.0	4m1g
254	0.2631578947368421	0.3684210526315789	0.3684210526315789	0.0	4m5z
255	0.32	0.2	0.48	0.0	4m7l
256	0.4444444444444444	0.05555555555555555	0.5	0.0	4m8q
257	0.1111111111111111	0.4444444444444444	0.4444444444444444	0.0	4mhj
258	0.0	0.3333333333333333	0.6666666666666666	0.0	4mxw
259	0.07692307692307693	0.23076923076923078	0.6923076923076923	0.0	4n90
260	0.0	0.4782608695652174	0.5217391304347826	0.0	4nm8
261	0.0	0.3684210526315789	0.631578947368421	0.0	4np4
262	0.2916666666666667	0.1875	0.5208333333333334	0.0	4nzr
263	0.13333333333333333	0.6	0.26666666666666666	0.0	4o58
264	0.47058823529411764	0.0	0.5294117647058824	0.0	4o9h
265	0.0	0.3333333333333333	0.6666666666666666	0.0	4od2
266	0.08333333333333333	0.041666666666666664	0.875	0.0	4oii
267	0.5833333333333334	0.0	0.4166666666666667	0.0	4okv
268	0.13793103448275862	0.1724137931034483	0.6896551724137931	0.0	4om0
269	0.0	0.0	1.0	0.0	4oqt
270	0.125	0.4375	0.4375	0.0	4ot1
271	0.0	0.4	0.6	0.0	4plk
272	0.30303030303030304	0.15151515151515152	0.5454545454545454	0.0	4py8
273	0.5384615384615384	0.0	0.46153846153846156	0.0	4q5z
274	0.08333333333333333	0.16666666666666666	0.75	0.0	4q6i
275	0.0	0.6363636363636364	0.36363636363636365	0.0	4qci
276	0.125	0.125	0.75	0.0	4qex
277	0.0	0.6428571428571429	0.35714285714285715	0.0	4qhu
278	0.0	0.6428571428571429	0.35714285714285715	0.0	4qnp
279	0.0	0.5	0.5	0.0	4qti
280	0.23529411764705882	0.058823529411764705	0.7058823529411765	0.0	4qww
281	0.0	0.3333333333333333	0.6666666666666666	0.0	4r2g
282	0.0	0.11764705882352941	0.8823529411764706	0.0	4r4n
283	0.0	0.0625	0.9375	0.0	4r9y
284	0.1	0.1	0.8	0.0	4rau
285	0.0	0.30434782608695654	0.6956521739130435	0.0	4rfn
286	0.2777777777777778	0.05555555555555555	0.6666666666666666	0.0	4rgm
287	0.0	0.631578947368421	0.3684210526315789	0.0	4rgn
288	0.2413793103448276	0.13793103448275862	0.6206896551724138	0.0	4rx4
289	0.0625	0.25	0.6875	0.0	4s1q
290	0.21428571428571427	0.17857142857142858	0.6071428571428571	0.0	4s1r
291	0.08333333333333333	0.16666666666666666	0.75	0.0	4s1s
292	0.5384615384615384	0.07692307692307693	0.38461538461538464	0.0	4tsb
293	0.18181818181818182	0.09090909090909091	0.7272727272727273	0.0	4u1g
294	0.17647058823529413	0.0	0.8235294117647058	0.0	4u6h
295	0.0	0.3333333333333333	0.6666666666666666	0.0	4u6v
296	0.3181818181818182	0.09090909090909091	0.5909090909090909	0.0	4uao
297	0.3	0.35	0.35	0.0	4ubd
298	0.0	0.6153846153846154	0.38461538461538464	0.0	4ut6
299	0.06666666666666667	0.4666666666666667	0.4666666666666667	0.0	4utb
300	0.625	0.0	0.375	0.0	4uu9
301	0.38461538461538464	0.15384615384615385	0.46153846153846156	0.0	4uv7
302	0.6	0.0	0.4	0.0	4wfe
303	0.7272727272727273	0.045454545454545456	0.22727272727272727	0.0	4wuu
304	0.14285714285714285	0.5238095238095238	0.3333333333333333	0.0	4wv1
305	0.0	0.7058823529411765	0.29411764705882354	0.0	4xak
306	0.25	0.041666666666666664	0.7083333333333334	0.0	4xi5
307	0.25	0.041666666666666664	0.7083333333333334	0.0	4xmp
308	0.14285714285714285	0.38095238095238093	0.47619047619047616	0.0	4xnm
309	0.2413793103448276	0.1724137931034483	0.5862068965517241	0.0	4xny
310	0.07407407407407407	0.25925925925925924	0.6666666666666666	0.0	4xnz
311	0.1	0.15	0.75	0.0	4xvs
312	0.19047619047619047	0.2857142857142857	0.5238095238095238	0.0	4xx1
313	0.18181818181818182	0.09090909090909091	0.7272727272727273	0.0	4xzu
314	0.11764705882352941	0.058823529411764705	0.8235294117647058	0.0	4y5v
315	0.21739130434782608	0.08695652173913043	0.6956521739130435	0.0	4y5x
316	0.17647058823529413	0.11764705882352941	0.7058823529411765	0.0	4y5y
317	0.17647058823529413	0.29411764705882354	0.5294117647058824	0.0	4ybl
318	0.38461538461538464	0.0	0.6153846153846154	0.0	4ybq
319	0.10714285714285714	0.17857142857142858	0.7142857142857143	0.0	4ydi
320	0.2608695652173913	0.21739130434782608	0.5217391304347826	0.0	4ydj
321	0.06896551724137931	0.2413793103448276	0.6896551724137931	0.0	4ydk
322	0.041666666666666664	0.16666666666666666	0.7916666666666666	0.0	4ydl
323	0.041666666666666664	0.375	0.5833333333333334	0.0	4ye4
324	0.10526315789473684	0.15789473684210525	0.7368421052631579	0.0	4yfl
325	0.2631578947368421	0.3157894736842105	0.42105263157894735	0.0	4yk4
326	0.75	0.08333333333333333	0.16666666666666666	0.0	4yqx
327	0.42857142857142855	0.14285714285714285	0.42857142857142855	0.0	4yue
328	0.0	0.4166666666666667	0.5833333333333334	0.0	4ywg
329	0.21428571428571427	0.0	0.7857142857142857	0.0	4yzf
330	0.631578947368421	0.0	0.3684210526315789	0.0	4z5r
331	0.3333333333333333	0.3333333333333333	0.3333333333333333	0.0	4zff
332	0.09090909090909091	0.2727272727272727	0.6363636363636364	0.0	4zpv
333	0.14285714285714285	0.2857142857142857	0.5714285714285714	0.0	4zs6
334	0.7368421052631579	0.0	0.2631578947368421	0.0	4zs7
335	0.11764705882352941	0.17647058823529413	0.7058823529411765	0.0	4zso
336	0.0	0.5	0.5	0.0	4zxb
337	1.0	0.0	0.0	0.0	4zyp
338	0.1111111111111111	0.4444444444444444	0.4444444444444444	0.0	5a3i
339	0.0	0.4	0.6	0.0	5anm
340	0.17647058823529413	0.29411764705882354	0.5294117647058824	0.0	5b3j
341	0.0	0.6111111111111112	0.3888888888888889	0.0	5b71
342	0.25	0.5	0.25	0.0	5bv7
343	0.2777777777777778	0.3333333333333333	0.3888888888888889	0.0	5bvp
344	0.07692307692307693	0.38461538461538464	0.5384615384615384	0.0	5c0n
345	0.14285714285714285	0.2857142857142857	0.5714285714285714	0.0	5c6t
346	0.42105263157894735	0.3157894736842105	0.2631578947368421	0.0	5cbe
347	0.047619047619047616	0.14285714285714285	0.8095238095238095	0.0	5cd5
348	0.0	0.17391304347826086	0.8260869565217391	0.0	5cus
349	0.18181818181818182	0.045454545454545456	0.7727272727272727	0.0	5czv
350	0.6363636363636364	0.0	0.36363636363636365	0.0	5czx
351	0.35714285714285715	0.21428571428571427	0.42857142857142855	0.0	5d1q
352	0.3076923076923077	0.3076923076923077	0.38461538461538464	0.0	5d1x
353	0.3125	0.4375	0.25	0.0	5d1z
354	0.5217391304347826	0.0	0.4782608695652174	0.0	5d72
355	0.4117647058823529	0.058823529411764705	0.5294117647058824	0.0	5d8j
356	0.5789473684210527	0.0	0.42105263157894735	0.0	5d93
357	0.15789473684210525	0.15789473684210525	0.6842105263157895	0.0	5d96
358	0.7142857142857143	0.0	0.2857142857142857	0.0	5dfv
359	0.0	0.3333333333333333	0.6666666666666666	0.0	5dmi
360	0.07142857142857142	0.5714285714285714	0.35714285714285715	0.0	5dum
361	0.09523809523809523	0.42857142857142855	0.47619047619047616	0.0	5dup
362	0.09523809523809523	0.42857142857142855	0.47619047619047616	0.0	5dur
363	0.0	0.5833333333333334	0.4166666666666667	0.0	5e8e
364	0.5555555555555556	0.0	0.4444444444444444	0.0	5e94
365	0.0	0.29411764705882354	0.7058823529411765	0.0	5en2
366	0.0	0.8333333333333334	0.16666666666666666	0.0	5esv
367	0.0	0.7142857142857143	0.2857142857142857	0.0	5esz
368	0.1111111111111111	0.4444444444444444	0.4444444444444444	0.0	5ezo
369	0.06666666666666667	0.5333333333333333	0.4	0.0	5f3b
370	0.06666666666666667	0.5333333333333333	0.4	0.0	5f3h
371	0.0	0.0	1.0	0.0	5f6j
372	0.125	0.08333333333333333	0.7916666666666666	0.0	5f96
373	0.1	0.1	0.8	0.0	5f9o
374	0.17857142857142858	0.10714285714285714	0.7142857142857143	0.0	5f9w
375	0.2777777777777778	0.2777777777777778	0.4444444444444444	0.0	5fb8
376	0.0	0.45454545454545453	0.5454545454545454	0.0	5fhc
377	0.14285714285714285	0.5714285714285714	0.2857142857142857	0.0	5ggt
378	0.0	0.6	0.4	0.0	5ggv
379	0.22580645161290322	0.2903225806451613	0.4838709677419355	0.0	5gjs
380	0.0	0.6111111111111112	0.3888888888888889	0.0	5gmq
381	0.0	0.7222222222222222	0.2777777777777778	0.0	5grj
382	0.1276595744680851	0.44680851063829785	0.425531914893617	0.0	5gzn
383	0.0625	0.6875	0.25	0.0	5gzo
384	0.7727272727272727	0.0	0.22727272727272727	0.0	5h35
385	0.5789473684210527	0.0	0.42105263157894735	0.0	5hbt
386	0.42857142857142855	0.2857142857142857	0.2857142857142857	0.0	5hdq
387	0.2631578947368421	0.10526315789473684	0.631578947368421	0.0	5hj3
388	0.0	0.6	0.4	0.0	5i5k
389	0.038461538461538464	0.19230769230769232	0.7692307692307693	0.0	5i9q
390	0.21739130434782608	0.30434782608695654	0.4782608695652174	0.0	5ibl
391	0.0	0.0	1.0	0.0	5ikc
392	0.38461538461538464	0.0	0.6153846153846154	0.0	5j13
393	0.5833333333333334	0.08333333333333333	0.3333333333333333	0.0	5j3d
394	0.0	0.0	1.0	0.0	5jhl
395	0.09523809523809523	0.6666666666666666	0.23809523809523808	0.0	5jq6
396	0.18604651162790697	0.23255813953488372	0.5813953488372093	0.0	5jw4
397	0.0	0.4117647058823529	0.5882352941176471	0.0	5jxe
398	0.0	0.4117647058823529	0.5882352941176471	0.0	5jz7
399	0.25	0.2	0.55	0.0	5k9k
400	0.47058823529411764	0.17647058823529413	0.35294117647058826	0.0	5k9o
401	0.4166666666666667	0.25	0.3333333333333333	0.0	5k9q
402	0.3	0.23333333333333334	0.4666666666666667	0.0	5kan
403	0.6666666666666666	0.0	0.3333333333333333	0.0	5kaq
404	0.35714285714285715	0.0	0.6428571428571429	0.0	5kel
405	0.0	0.4666666666666667	0.5333333333333333	0.0	5kem
406	0.23529411764705882	0.11764705882352941	0.6470588235294118	0.0	5ken
407	0.10526315789473684	0.2631578947368421	0.631578947368421	0.0	5kjr
408	0.2	0.0	0.8	0.0	5kte
409	0.045454545454545456	0.5454545454545454	0.4090909090909091	0.0	5kvd
410	0.0	0.5	0.5	0.0	5kve
411	0.05555555555555555	0.3888888888888889	0.5555555555555556	0.0	5kvf
412	0.0	0.3125	0.6875	0.0	5kvg
413	0.0	0.13333333333333333	0.8666666666666667	0.0	5kw9
414	0.07692307692307693	0.23076923076923078	0.6923076923076923	0.0	5l0q
415	0.6666666666666666	0.0	0.3333333333333333	0.0	5l6y
416	0.0	0.4	0.6	0.0	5lbs
417	0.0	0.2	0.8	0.0	5ldn
418	0.23076923076923078	0.0	0.7692307692307693	0.0	5lqb
419	0.3	0.4	0.3	0.0	5lsp
420	0.0	0.6666666666666666	0.3333333333333333	0.0	5mhr
421	0.8	0.0	0.2	0.0	5mi0
422	0.0	0.8181818181818182	0.18181818181818182	0.0	5mo9
423	0.0	0.3333333333333333	0.6666666666666666	0.0	5n7w
424	0.07142857142857142	0.5	0.42857142857142855	0.0	5nh3
425	0.5	0.0	0.5	0.0	5nj6
426	0.3125	0.234375	0.453125	0.0	5njd
427	0.18181818181818182	0.22727272727272727	0.5909090909090909	0.0	5nmv
428	0.0	0.21428571428571427	0.7857142857142857	0.0	5nuz
429	0.0625	0.5	0.4375	0.0	5o14
430	0.0	0.6666666666666666	0.3333333333333333	0.0	5o1r
431	0.0	0.058823529411764705	0.9411764705882353	0.0	5o4g
432	0.0	0.4444444444444444	0.5555555555555556	0.0	5o7p
433	0.0	0.18181818181818182	0.8181818181818182	0.0	5ob5
434	0.14285714285714285	0.21428571428571427	0.6428571428571429	0.0	5occ
435	0.5333333333333333	0.0	0.4666666666666667	0.0	5otj
436	0.05263157894736842	0.42105263157894735	0.5263157894736842	0.0	5sx4
437	0.0	0.3125	0.6875	0.0	5t1d
438	0.0	0.2857142857142857	0.7142857142857143	0.0	5t33
439	0.18518518518518517	0.07407407407407407	0.7407407407407407	0.0	5t3x
440	0.0	0.5625	0.4375	0.0	5t5f
441	0.1111111111111111	0.0	0.8888888888888888	0.0	5t5n
442	0.5333333333333333	0.06666666666666667	0.4	0.0	5t85
443	0.0	0.17391304347826086	0.8260869565217391	0.0	5th9
444	0.23076923076923078	0.46153846153846156	0.3076923076923077	0.0	5tih
445	0.0	0.26666666666666666	0.7333333333333333	0.0	5tlj
446	0.0	0.23076923076923078	0.7692307692307693	0.0	5tlk
447	0.2631578947368421	0.3157894736842105	0.42105263157894735	0.0	5tpn
448	0.3235294117647059	0.23529411764705882	0.4411764705882353	0.0	5tq0
449	0.47058823529411764	0.0	0.5294117647058824	0.0	5tr1
450	0.23529411764705882	0.17647058823529413	0.5882352941176471	0.0	5tud
451	0.05555555555555555	0.6111111111111112	0.3333333333333333	0.0	5tz2
452	0.0	0.4444444444444444	0.5555555555555556	0.0	5tzt
453	0.5609756097560976	0.2926829268292683	0.14634146341463414	0.0	5u5m
454	0.09523809523809523	0.19047619047619047	0.7142857142857143	0.0	5u8q
455	0.5	0.057692307692307696	0.4423076923076923	0.0	5udd
456	0.20833333333333334	0.08333333333333333	0.7083333333333334	0.0	5uem
457	0.13636363636363635	0.45454545454545453	0.4090909090909091	0.0	5ug0
458	0.4	0.05	0.55	0.0	5ukr
459	0.0	0.4090909090909091	0.5909090909090909	0.0	5umi
460	0.14285714285714285	0.47619047619047616	0.38095238095238093	0.0	5uqy
461	0.0	0.43478260869565216	0.5652173913043478	0.0	5ush
462	0.1	0.65	0.25	0.0	5usl
463	0.6	0.06666666666666667	0.3333333333333333	0.0	5utz
464	0.0	0.4	0.6	0.0	5uwe
465	0.07692307692307693	0.0	0.9230769230769231	0.0	5v2a
466	0.07142857142857142	0.17857142857142858	0.75	0.0	5v8l
467	0.21052631578947367	0.21052631578947367	0.5789473684210527	0.0	5vcn
468	0.11764705882352941	0.47058823529411764	0.4117647058823529	0.0	5vco
469	0.0	0.4583333333333333	0.5416666666666666	0.0	5veb
470	0.0	0.8	0.2	0.0	5vgj
471	0.1875	0.25	0.5625	0.0	5vic
472	0.17647058823529413	0.11764705882352941	0.7058823529411765	0.0	5vig
473	0.25	0.3	0.45	0.0	5viy
474	0.25	0.0625	0.6875	0.0	5vjq
475	0.47368421052631576	0.05263157894736842	0.47368421052631576	0.0	5vk2
476	0.07692307692307693	0.5	0.4230769230769231	0.0	5vl3
477	0.0	0.34782608695652173	0.6521739130434783	0.0	5vlp
478	0.1590909090909091	0.1590909090909091	0.6818181818181818	0.0	5vn8
479	0.1724137931034483	0.20689655172413793	0.6206896551724138	0.0	5vod
480	0.125	0.5	0.375	0.0	5vpg
481	0.7777777777777778	0.0	0.2222222222222222	0.0	5vqm
482	0.36363636363636365	0.13636363636363635	0.5	0.0	5w06
483	0.16666666666666666	0.5	0.3333333333333333	0.0	5w0d
484	0.3	0.05	0.65	0.0	5w0k
485	0.4666666666666667	0.0	0.5333333333333333	0.0	5w1k
486	0.05263157894736842	0.2631578947368421	0.6842105263157895	0.0	5w1m
487	0.5714285714285714	0.0	0.42857142857142855	0.0	5w23
488	0.07142857142857142	0.21428571428571427	0.7142857142857143	0.0	5w3e
489	0.08	0.24	0.68	0.0	5w42
490	0.0	0.7	0.3	0.0	5w4l
491	0.25	0.0	0.75	0.0	5w5x
492	0.0	0.3333333333333333	0.6666666666666666	0.0	5w6d
493	0.1	0.4	0.5	0.0	5w6g
494	0.0	0.4	0.6	0.0	5w9p
495	0.047619047619047616	0.19047619047619047	0.7619047619047619	0.0	5wb9
496	0.21875	0.21875	0.5625	0.0	5wdu
497	0.19047619047619047	0.14285714285714285	0.6666666666666666	0.0	5whk
498	0.9	0.0	0.1	0.0	5wk3
499	0.3333333333333333	0.15384615384615385	0.5128205128205128	0.0	5wko
500	0.1111111111111111	0.4444444444444444	0.4444444444444444	0.0	5wux
501	0.0	0.7142857142857143	0.2857142857142857	0.0	5x0t
502	0.475	0.2	0.325	0.0	5x2m
503	0.0	0.75	0.25	0.0	5x8m
504	0.35714285714285715	0.0	0.6428571428571429	0.0	5xbm
505	0.14285714285714285	0.09523809523809523	0.7619047619047619	0.0	5xez
506	0.0	0.6521739130434783	0.34782608695652173	0.0	5xhv
507	0.14285714285714285	0.0	0.8571428571428571	0.0	5xs7
508	0.5714285714285714	0.07142857142857142	0.35714285714285715	0.0	5y11
509	0.25806451612903225	0.12903225806451613	0.6129032258064516	0.0	5y2m
510	0.125	0.078125	0.796875	0.0	5y9c
511	0.08333333333333333	0.0	0.9166666666666666	0.0	5y9f
512	0.25	0.0625	0.6875	0.0	5yhl
513	0.13636363636363635	0.13636363636363635	0.7272727272727273	0.0	5yoy
514	0.0	0.4782608695652174	0.5217391304347826	0.0	5ywo
515	0.0	0.5714285714285714	0.42857142857142855	0.0	5ywp
516	0.2222222222222222	0.1111111111111111	0.6666666666666666	0.0	5yy5
517	0.0	0.2727272727272727	0.7272727272727273	0.0	5zs0
518	0.22727272727272727	0.3181818181818182	0.45454545454545453	0.0	6a0z
519	0.09090909090909091	0.09090909090909091	0.8181818181818182	0.0	6a4k
520	0.14285714285714285	0.5	0.35714285714285715	0.0	6a67
521	0.0	0.5	0.5	0.0	6a79
522	0.02564102564102564	0.20512820512820512	0.7692307692307693	0.0	6ad0
523	0.4166666666666667	0.0	0.5833333333333334	0.0	6adc
524	0.0	0.125	0.875	0.0	6aj7
525	0.11764705882352941	0.058823529411764705	0.8235294117647058	0.0	6aj9
526	0.0	0.631578947368421	0.3684210526315789	0.0	6al5
527	0.03225806451612903	0.25806451612903225	0.7096774193548387	0.0	6aod
528	0.29411764705882354	0.5294117647058824	0.17647058823529413	0.0	6apb
529	0.25	0.5	0.25	0.0	6apd
530	0.8461538461538461	0.0	0.15384615384615385	0.0	6aq7
531	0.1111111111111111	0.5	0.3888888888888889	0.0	6aru
532	0.0	0.07692307692307693	0.9230769230769231	0.0	6att
533	0.10526315789473684	0.2631578947368421	0.631578947368421	0.0	6azz
534	0.10526315789473684	0.21052631578947367	0.6842105263157895	0.0	6b0a
535	0.0	0.6	0.4	0.0	6b0e
536	0.0	0.5789473684210527	0.42105263157894735	0.0	6b0g
537	0.23529411764705882	0.29411764705882354	0.47058823529411764	0.0	6b0h
538	0.16	0.12	0.72	0.0	6b0n
539	0.6	0.06666666666666667	0.3333333333333333	0.0	6b0s
540	0.3142857142857143	0.08571428571428572	0.6	0.0	6b3m
541	0.058823529411764705	0.5294117647058824	0.4117647058823529	0.0	6b3s
542	0.10526315789473684	0.5789473684210527	0.3157894736842105	0.0	6b9j
543	0.0	0.21428571428571427	0.7857142857142857	0.0	6ban
544	0.045454545454545456	0.18181818181818182	0.7727272727272727	0.0	6bck
545	0.0	0.07692307692307693	0.9230769230769231	0.0	6bdz
546	0.1	0.8	0.1	0.0	6bf4
547	0.2	0.4	0.4	0.0	6bfq
548	0.25	0.0	0.75	0.0	6bfs
549	0.0	0.13333333333333333	0.8666666666666667	0.0	6bit
550	0.23529411764705882	0.23529411764705882	0.5294117647058824	0.0	6bkc
551	0.26666666666666666	0.06666666666666667	0.6666666666666666	0.0	6bkd
552	0.14285714285714285	0.5714285714285714	0.2857142857142857	0.0	6bp2
553	1.0	0.0	0.0	0.0	6bpa
554	0.5625	0.0	0.4375	0.0	6bpe
555	0.18181818181818182	0.0	0.8181818181818182	0.0	6bt3
556	0.05	0.0	0.95	0.0	6c08
557	0.3877551020408163	0.22448979591836735	0.3877551020408163	0.0	6c5v
558	0.15789473684210525	0.21052631578947367	0.631578947368421	0.0	6c6y
559	0.0	0.6	0.4	0.0	6c6z
560	0.06896551724137931	0.20689655172413793	0.7241379310344828	0.0	6cde
561	0.6470588235294118	0.0	0.0	0.35294117647058826	6cf2
562	0.0	0.3333333333333333	0.6666666666666666	0.0	6cmg
563	0.0	0.5588235294117647	0.4411764705882353	0.0	6cnk
564	0.5714285714285714	0.0	0.42857142857142855	0.0	6csf
565	0.15625	0.09375	0.75	0.0	6cue
566	0.07692307692307693	0.11538461538461539	0.8076923076923077	0.0	6cuf
567	0.375	0.0	0.625	0.0	6cwt
568	0.3333333333333333	0.0	0.6666666666666666	0.0	6cxc
569	0.0	0.16666666666666666	0.8333333333333334	0.0	6cyf
570	0.4	0.0	0.6	0.0	6dc3
571	0.3076923076923077	0.3076923076923077	0.38461538461538464	0.0	6dc5
572	0.2	0.5333333333333333	0.26666666666666666	0.0	6ddm
573	0.13333333333333333	0.6666666666666666	0.2	0.0	6ddr
574	0.0	0.7692307692307693	0.23076923076923078	0.0	6ddv
575	0.0	0.29411764705882354	0.7058823529411765	0.0	6dfg
576	0.0	0.25	0.75	0.0	6dfh
577	0.23076923076923078	0.15384615384615385	0.6153846153846154	0.0	6dfj
578	0.35	0.05	0.6	0.0	6dkj
579	0.36363636363636365	0.15151515151515152	0.48484848484848486	0.0	6e3h
580	0.041666666666666664	0.25	0.7083333333333334	0.0	6e4x
581	0.1111111111111111	0.3333333333333333	0.5555555555555556	0.0	6e56
582	0.0	0.5882352941176471	0.4117647058823529	0.0	6e63
583	0.3888888888888889	0.05555555555555555	0.5555555555555556	0.0	6ea5
584	0.14814814814814814	0.5925925925925926	0.25925925925925924	0.0	6eay
585	0.17857142857142858	0.21428571428571427	0.6071428571428571	0.0	6edu
586	0.7777777777777778	0.0	0.2222222222222222	0.0	6elu
587	0.0	0.23076923076923078	0.7692307692307693	0.0	6ewb
588	0.10526315789473684	0.2631578947368421	0.631578947368421	0.0	6eyo
589	0.0	0.34782608695652173	0.6521739130434783	0.0	6fax
590	0.04	0.52	0.44	0.0	6fgb
591	0.0	0.29411764705882354	0.7058823529411765	0.0	6fla
592	0.0	0.15384615384615385	0.8461538461538461	0.0	6flc
593	0.0	0.45	0.55	0.0	6fxn
594	0.5384615384615384	0.0	0.46153846153846156	0.0	6fy1
595	0.4473684210526316	0.13157894736842105	0.42105263157894735	0.0	6gff
596	0.1875	0.0	0.8125	0.0	6gg0
597	0.16666666666666666	0.25	0.5833333333333334	0.0	6gku
598	0.16666666666666666	0.16666666666666666	0.6666666666666666	0.0	6glw
599	0.07692307692307693	0.15384615384615385	0.7692307692307693	0.0	6glx
600	0.4	0.05	0.55	0.0	6gv1
601	0.0	0.3333333333333333	0.6666666666666666	0.0	6gv4
602	0.0	0.7916666666666666	0.20833333333333334	0.0	6h2y
603	0.6	0.0	0.4	0.0	6h3t
604	0.4444444444444444	0.0	0.5555555555555556	0.0	6h3u
605	0.0	0.6	0.4	0.0	6h5n
606	0.3333333333333333	0.0	0.6666666666666666	0.0	6hco
607	0.2857142857142857	0.14285714285714285	0.5714285714285714	0.0	6hga
608	0.13333333333333333	0.4666666666666667	0.4	0.0	6hhc
609	0.0	0.5625	0.4375	0.0	6hig
610	0.08571428571428572	0.17142857142857143	0.7428571428571429	0.0	6hjp
611	0.0	0.7058823529411765	0.29411764705882354	0.0	6hx4
612	0.2222222222222222	0.2777777777777778	0.5	0.0	6hxw
613	0.05	0.05	0.9	0.0	6i04
614	0.0	0.4117647058823529	0.5882352941176471	0.0	6i3z
615	0.0	0.6875	0.3125	0.0	6i8s
616	0.0625	0.0625	0.875	0.0	6i9i
617	0.0	0.42105263157894735	0.5789473684210527	0.0	6iap
618	0.07142857142857142	0.23809523809523808	0.6904761904761905	0.0	6id4
619	0.23076923076923078	0.0	0.7692307692307693	0.0	6iea
620	0.16666666666666666	0.0	0.8333333333333334	0.0	6ieb
621	0.0	0.25	0.75	0.0	6iec
622	0.15384615384615385	0.0	0.8461538461538461	0.0	6iek
623	0.25	0.375	0.375	0.0	6ii8
624	0.1	0.65	0.25	0.0	6ion
625	0.10526315789473684	0.3684210526315789	0.5263157894736842	0.0	6iut
626	0.1	0.5	0.4	0.0	6iuv
627	0.05263157894736842	0.42105263157894735	0.5263157894736842	0.0	6iw0
628	0.07142857142857142	0.2857142857142857	0.6428571428571429	0.0	6j11
629	0.0	0.5454545454545454	0.45454545454545453	0.0	6j14
630	0.0	0.42857142857142855	0.5714285714285714	0.0	6j15
631	0.23076923076923078	0.3076923076923077	0.46153846153846156	0.0	6j5g
632	0.1111111111111111	0.6666666666666666	0.2222222222222222	0.0	6j6y
633	0.0	0.6470588235294118	0.35294117647058826	0.0	6jbt
634	0.0	0.20833333333333334	0.7916666666666666	0.0	6jhq
635	0.0	0.22727272727272727	0.7727272727272727	0.0	6jhr
636	0.0	0.25	0.75	0.0	6jhs
637	0.1	0.25	0.65	0.0	6jht
638	0.0	0.375	0.625	0.0	6jjp
639	0.2727272727272727	0.13636363636363635	0.5909090909090909	0.0	6jod
640	0.14285714285714285	0.35714285714285715	0.5	0.0	6k0y
641	1.0	0.0	0.0	0.0	6k65
642	0.5	0.07142857142857142	0.42857142857142855	0.0	6k68
643	0.0	0.16666666666666666	0.8333333333333334	0.0	6k7o
644	0.0	0.0	1.0	0.0	6ko5
645	0.15789473684210525	0.10526315789473684	0.7368421052631579	0.0	6ks1
646	0.0	0.4375	0.5625	0.0	6ktr
647	0.25	0.4375	0.3125	0.0	6kyz
648	0.6	0.0	0.4	0.0	6kz0
649	0.0	0.3684210526315789	0.631578947368421	0.0	6l62
650	0.4375	0.0	0.5625	0.0	6lbh
651	0.35	0.25	0.4	0.0	6lgw
652	0.0	0.0	1.0	0.0	6lhp
653	0.12121212121212122	0.3939393939393939	0.48484848484848486	0.0	6lhq
654	0.0	0.07272727272727272	0.9272727272727272	0.0	6lht
655	0.0	0.2	0.8	0.0	6ln2
656	0.0	0.18518518518518517	0.8148148148148148	0.0	6lxk
657	0.0	0.3888888888888889	0.6111111111111112	0.0	6lyn
658	0.0	0.5454545454545454	0.45454545454545453	0.0	6lz9
659	0.05263157894736842	0.15789473684210525	0.7894736842105263	0.0	6m3b
660	0.17647058823529413	0.0	0.8235294117647058	0.0	6m3c
661	0.45454545454545453	0.0	0.5454545454545454	0.0	6m47
662	0.7916666666666666	0.0	0.20833333333333334	0.0	6m58
663	0.10526315789473684	0.21052631578947367	0.6842105263157895	0.0	6mam
664	0.35135135135135137	0.13513513513513514	0.5135135135135135	0.0	6mar
665	0.0	0.36363636363636365	0.6363636363636364	0.0	6mco
666	0.2857142857142857	0.14285714285714285	0.5714285714285714	0.0	6meh
667	0.21052631578947367	0.21052631578947367	0.5789473684210527	0.0	6mek
668	0.0	0.16666666666666666	0.8333333333333334	0.0	6mf7
669	0.05263157894736842	0.3157894736842105	0.631578947368421	0.0	6mfp
670	0.0	0.3	0.7	0.0	6mg7
671	0.0	0.0	1.0	0.0	6mhg
672	0.3333333333333333	0.25	0.4166666666666667	0.0	6mhr
673	0.0	0.5454545454545454	0.45454545454545453	0.0	6mi2
674	0.0	0.38461538461538464	0.6153846153846154	0.0	6mid
675	0.36363636363636365	0.0	0.6363636363636364	0.0	6mjz
676	0.0	0.16666666666666666	0.8333333333333334	0.0	6mlm
677	0.13333333333333333	0.2	0.6666666666666666	0.0	6mpg
678	0.06666666666666667	0.2	0.7333333333333333	0.0	6mph
679	0.0	0.3333333333333333	0.6666666666666666	0.0	6mtn
680	0.5294117647058824	0.058823529411764705	0.4117647058823529	0.0	6mto
681	0.5263157894736842	0.05263157894736842	0.42105263157894735	0.0	6mtq
682	0.0	0.625	0.375	0.0	6mvl
683	0.0	0.09090909090909091	0.9090909090909091	0.0	6mwx
684	0.07142857142857142	0.17857142857142858	0.75	0.0	6n1v
685	0.15151515151515152	0.18181818181818182	0.6666666666666666	0.0	6n1w
686	0.3076923076923077	0.0	0.6923076923076923	0.0	6n4r
687	0.06666666666666667	0.13333333333333333	0.8	0.0	6n5b
688	0.0	0.0	1.0	0.0	6n6b
689	0.2	0.06666666666666667	0.7333333333333333	0.0	6n81
690	0.0	0.2777777777777778	0.7222222222222222	0.0	6n8d
691	0.0	0.21428571428571427	0.7857142857142857	0.0	6nb3
692	0.23809523809523808	0.23809523809523808	0.5238095238095238	0.0	6nc2
693	0.45454545454545453	0.09090909090909091	0.45454545454545453	0.0	6nfc
694	0.16666666666666666	0.16666666666666666	0.6666666666666666	0.0	6nha
695	0.1	0.05	0.85	0.0	6nip
696	0.0	0.058823529411764705	0.9411764705882353	0.0	6niu
697	0.09523809523809523	0.09523809523809523	0.8095238095238095	0.0	6nm6
698	0.0	0.2857142857142857	0.7142857142857143	0.0	6nmr
699	0.0	0.5333333333333333	0.4666666666666667	0.0	6nms
700	0.0	0.42857142857142855	0.5714285714285714	0.0	6nmt
701	0.15789473684210525	0.2631578947368421	0.5789473684210527	0.0	6nmu
702	0.0	0.5625	0.4375	0.0	6nmv
703	0.0	0.38461538461538464	0.6153846153846154	0.0	6nn3
704	0.045454545454545456	0.22727272727272727	0.7272727272727273	0.0	6nnf
705	0.2	0.17142857142857143	0.6285714285714286	0.0	6nqd
706	0.2	0.2	0.6	0.0	6nyq
707	0.3333333333333333	0.13333333333333333	0.5333333333333333	0.0	6nz7
708	0.1935483870967742	0.16129032258064516	0.6451612903225806	0.0	6o1f
709	0.5	0.0	0.5	0.0	6o9i
710	0.0	0.15384615384615385	0.8461538461538461	0.0	6oc3
711	0.375	0.08333333333333333	0.5416666666666666	0.0	6oe4
712	0.0	0.3181818181818182	0.6818181818181818	0.0	6oej
713	0.07142857142857142	0.35714285714285715	0.5714285714285714	0.0	6oel
714	0.0	0.4	0.6	0.0	6ofi
715	0.15384615384615385	0.3076923076923077	0.5384615384615384	0.0	6okm
716	0.0	0.3684210526315789	0.631578947368421	0.0	6okn
717	0.0	0.15384615384615385	0.8461538461538461	0.0	6okp
718	0.8461538461538461	0.0	0.15384615384615385	0.0	6oor
719	0.0	0.375	0.625	0.0	6oro
720	0.0	0.5384615384615384	0.46153846153846156	0.0	6orp
721	0.16666666666666666	0.16666666666666666	0.6666666666666666	0.0	6orq
722	0.058823529411764705	0.11764705882352941	0.8235294117647058	0.0	6osh
723	0.058823529411764705	0.11764705882352941	0.8235294117647058	0.0	6osv
724	0.08333333333333333	0.125	0.7916666666666666	0.0	6osy
725	0.08823529411764706	0.08823529411764706	0.8235294117647058	0.0	6ot1
726	0.0	0.5294117647058824	0.47058823529411764	0.0	6ous
727	0.0	0.2857142857142857	0.7142857142857143	0.0	6oy4
728	0.08333333333333333	0.125	0.7916666666666666	0.0	6oz3
729	0.047619047619047616	0.23809523809523808	0.7142857142857143	0.0	6oz4
730	0.0	0.8333333333333334	0.16666666666666666	0.0	6p50
731	0.058823529411764705	0.23529411764705882	0.7058823529411765	0.0	6p62
732	0.34615384615384615	0.19230769230769232	0.46153846153846156	0.0	6p65
733	0.07407407407407407	0.25925925925925924	0.6666666666666666	0.0	6p8m
734	0.3333333333333333	0.16666666666666666	0.5	0.0	6p91
735	0.4	0.1	0.5	0.0	6p95
736	0.35	0.3	0.35	0.0	6p9h
737	0.08	0.24	0.68	0.0	6pci
738	0.0	0.45	0.55	0.0	6pcu
739	0.0	0.46153846153846156	0.5384615384615384	0.0	6pdx
740	0.0	0.3333333333333333	0.6666666666666666	0.0	6pe8
741	0.125	0.125	0.75	0.0	6phb
742	0.0	0.24	0.76	0.0	6phc
743	0.0	0.5294117647058824	0.47058823529411764	0.0	6phd
744	0.0	0.36363636363636365	0.6363636363636364	0.0	6phf
745	0.9090909090909091	0.0	0.09090909090909091	0.0	6pis
746	0.2727272727272727	0.09090909090909091	0.6363636363636364	0.0	6plk
747	0.0	0.46153846153846156	0.5384615384615384	0.0	6ppg
748	0.35	0.075	0.575	0.0	6pv7
749	0.0	0.25	0.75	0.0	6pz8
750	0.0	0.2	0.8	0.0	6pze
751	0.0	0.0	1.0	0.0	6pzf
752	0.0	0.1	0.9	0.0	6pzw
753	0.0	0.0	1.0	0.0	6pzy
754	0.0	0.0	1.0	0.0	6pzz
755	0.21739130434782608	0.34782608695652173	0.43478260869565216	0.0	6q0i
756	0.20833333333333334	0.3333333333333333	0.4583333333333333	0.0	6q18
757	0.0	0.2692307692307692	0.7307692307692307	0.0	6q20
758	0.0	0.2692307692307692	0.7307692307692307	0.0	6q23
759	0.26666666666666666	0.2	0.5333333333333333	0.0	6qd7
760	0.0	0.0	1.0	0.0	6qd8
761	0.22727272727272727	0.045454545454545456	0.7272727272727273	0.0	6qig
762	0.0	0.5	0.5	0.0	6r0x
763	0.7894736842105263	0.0	0.21052631578947367	0.0	6r2s
764	0.17857142857142858	0.25	0.5714285714285714	0.0	6r8x
765	0.5294117647058824	0.11764705882352941	0.35294117647058826	0.0	6rcu
766	0.6153846153846154	0.23076923076923078	0.15384615384615385	0.0	6rcv
767	0.15	0.0	0.85	0.0	6rlo
768	0.07407407407407407	0.3333333333333333	0.5925925925925926	0.0	6rps
769	0.6190476190476191	0.0	0.38095238095238093	0.0	6s3t
770	0.0	0.03333333333333333	0.9666666666666667	0.0	6s5a
771	0.0	0.26666666666666666	0.7333333333333333	0.0	6s8d
772	0.0	0.3076923076923077	0.6923076923076923	0.0	6s8i
773	0.0	0.3076923076923077	0.6923076923076923	0.0	6s8j
774	0.0	0.0	1.0	0.0	6ss6
775	0.0	0.5	0.5	0.0	6svl
776	0.5263157894736842	0.05263157894736842	0.42105263157894735	0.0	6t3f
777	0.0	0.35714285714285715	0.6428571428571429	0.0	6t3j
778	0.16666666666666666	0.8333333333333334	0.0	0.0	6t9d
779	0.19230769230769232	0.2692307692307692	0.5384615384615384	0.0	6tyb
780	0.15384615384615385	0.5384615384615384	0.3076923076923077	0.0	6tys
781	0.0	0.35714285714285715	0.6428571428571429	0.0	6u0l
782	0.0	0.18181818181818182	0.8181818181818182	0.0	6u38
783	0.21428571428571427	0.14285714285714285	0.6428571428571429	0.0	6u59
784	0.043478260869565216	0.2608695652173913	0.6956521739130435	0.0	6u6u
785	0.4117647058823529	0.0	0.5882352941176471	0.0	6u9s
786	0.06666666666666667	0.2	0.7333333333333333	0.0	6uda
787	0.125	0.08333333333333333	0.7916666666666666	0.0	6udj
788	0.0	0.5	0.5	0.0	6uig
789	0.1774193548387097	0.14516129032258066	0.6774193548387096	0.0	6ujc
790	0.0	0.5625	0.4375	0.0	6ulc
791	0.0	0.2222222222222222	0.7777777777777778	0.0	6um6
792	0.13333333333333333	0.13333333333333333	0.7333333333333333	0.0	6um7
793	0.0	0.631578947368421	0.3684210526315789	0.0	6umx
794	0.15789473684210525	0.42105263157894735	0.42105263157894735	0.0	6ur5
795	0.19047619047619047	0.23809523809523808	0.5714285714285714	0.0	6urh
796	0.22727272727272727	0.22727272727272727	0.5454545454545454	0.0	6urm
797	0.0	0.16666666666666666	0.8333333333333334	0.0	6uta
798	0.0	0.1111111111111111	0.8888888888888888	0.0	6ute
799	0.05	0.3	0.65	0.0	6uyg
800	0.26666666666666666	0.2	0.5333333333333333	0.0	6uym
801	0.0	0.4090909090909091	0.5909090909090909	0.0	6v4n
802	0.0	0.05	0.95	0.0	6v4o
803	0.16666666666666666	0.2777777777777778	0.5555555555555556	0.0	6v4p
804	0.16666666666666666	0.25	0.5833333333333334	0.0	6vc9
805	0.0	0.5333333333333333	0.4666666666666667	0.0	6vel
806	0.1111111111111111	0.3333333333333333	0.5555555555555556	0.0	6veq
807	0.36363636363636365	0.0	0.6363636363636364	0.0	6vgr
808	0.13333333333333333	0.06666666666666667	0.8	0.0	6vkn
809	0.0	0.35294117647058826	0.6470588235294118	0.0	6vln
810	0.5625	0.0	0.4375	0.0	6vlr
811	0.23076923076923078	0.0	0.7692307692307693	0.0	6vmj
812	0.23076923076923078	0.23076923076923078	0.5384615384615384	0.0	6vn0
813	0.0	0.631578947368421	0.3684210526315789	0.0	6vn1
814	0.2222222222222222	0.2222222222222222	0.5555555555555556	0.0	6vo0
815	0.3333333333333333	0.13333333333333333	0.5333333333333333	0.0	6vo1
816	0.08	0.12	0.8	0.0	6vo3
817	0.25	0.0	0.75	0.0	6vug
818	0.08333333333333333	0.375	0.5416666666666666	0.0	6vvu
819	0.22727272727272727	0.022727272727272728	0.75	0.0	6vx4
820	0.14814814814814814	0.2962962962962963	0.5555555555555556	0.0	6vy2
821	0.13636363636363635	0.4090909090909091	0.45454545454545453	0.0	6vy4
822	0.06666666666666667	0.06666666666666667	0.8666666666666667	0.0	6vy6
823	0.7777777777777778	0.0	0.2222222222222222	0.0	6w16
824	0.52	0.2	0.28	0.0	6w51
825	0.3888888888888889	0.1111111111111111	0.5	0.0	6w52
826	0.0	0.4	0.6	0.0	6w7s
827	0.0	0.14285714285714285	0.8571428571428571	0.0	6was
828	0.7142857142857143	0.0	0.2857142857142857	0.0	6wbv
829	0.1509433962264151	0.2830188679245283	0.5660377358490566	0.0	6wds
830	0.017857142857142856	0.35714285714285715	0.625	0.0	6wdt
831	0.3548387096774194	0.0967741935483871	0.5483870967741935	0.0	6wf1
832	0.0	0.3125	0.6875	0.0	6wgl
833	0.3333333333333333	0.041666666666666664	0.625	0.0	6wh9
834	0.23529411764705882	0.35294117647058826	0.4117647058823529	0.0	6whk
835	0.391304347826087	0.0	0.6086956521739131	0.0	6wik
836	0.0	0.2	0.8	0.0	6wir
837	0.14285714285714285	0.21428571428571427	0.6428571428571429	0.0	6wit
838	0.22857142857142856	0.22857142857142856	0.5428571428571428	0.0	6wiz
839	0.22857142857142856	0.34285714285714286	0.42857142857142855	0.0	6wj1
840	0.7	0.0	0.3	0.0	6wjl
841	0.8095238095238095	0.0	0.19047619047619047	0.0	6wm9
842	0.23529411764705882	0.058823529411764705	0.7058823529411765	0.0	6wmw
843	0.8095238095238095	0.0	0.19047619047619047	0.0	6wn1
844	0.7142857142857143	0.0	0.2857142857142857	0.0	6wno
845	0.23076923076923078	0.15384615384615385	0.6153846153846154	0.0	6wo3
846	0.21428571428571427	0.21428571428571427	0.5714285714285714	0.0	6wo4
847	0.09523809523809523	0.19047619047619047	0.7142857142857143	0.0	6wo5
848	0.10526315789473684	0.10526315789473684	0.7894736842105263	0.0	6woq
849	0.7	0.0	0.3	0.0	6woz
850	0.9166666666666666	0.08333333333333333	0.0	0.0	6wqo
851	0.9375	0.0	0.0625	0.0	6wtu
852	0.9444444444444444	0.0	0.05555555555555555	0.0	6wty
853	0.09523809523809523	0.09523809523809523	0.8095238095238095	0.0	6wvz
854	1.0	0.0	0.0	0.0	6ww2
855	0.2558139534883721	0.18604651162790697	0.5581395348837209	0.0	6wxl
856	0.0	0.2631578947368421	0.7368421052631579	0.0	6wzj
857	0.09090909090909091	0.36363636363636365	0.5454545454545454	0.0	6wzt
858	0.16666666666666666	0.6111111111111112	0.2222222222222222	0.0	6x3u
859	0.0	0.6111111111111112	0.3888888888888889	0.0	6x4t
860	0.11764705882352941	0.17647058823529413	0.7058823529411765	0.0	6x96
861	0.07142857142857142	0.14285714285714285	0.7857142857142857	0.0	6x97
862	0.0	0.14285714285714285	0.8571428571428571	0.0	6x98
863	0.1111111111111111	0.1111111111111111	0.7777777777777778	0.0	6xcj
864	0.3	0.1	0.6	0.0	6xcm
865	0.125	0.125	0.75	0.0	6xdg
866	0.21212121212121213	0.36363636363636365	0.42424242424242425	0.0	6xgc
867	0.0	0.375	0.625	0.0	6xkp
868	0.05	0.25	0.7	0.0	6xkq
869	0.0	0.5263157894736842	0.47368421052631576	0.0	6xkr
870	0.36363636363636365	0.09090909090909091	0.5454545454545454	0.0	6xm2
871	0.4897959183673469	0.22448979591836735	0.2857142857142857	0.0	6xp6
872	0.14285714285714285	0.14285714285714285	0.7142857142857143	0.0	6xpq
873	0.07142857142857142	0.21428571428571427	0.7142857142857143	0.0	6xpr
874	0.15384615384615385	0.23076923076923078	0.6153846153846154	0.0	6xpx
875	0.19047619047619047	0.14285714285714285	0.6666666666666666	0.0	6xpy
876	0.1	0.25	0.65	0.0	6xpz
877	0.1	0.15	0.75	0.0	6xq0
878	0.05263157894736842	0.21052631578947367	0.7368421052631579	0.0	6xq2
879	0.0	0.23076923076923078	0.7692307692307693	0.0	6xq4
880	0.0	0.14285714285714285	0.8571428571428571	0.0	6xqw
881	0.17647058823529413	0.29411764705882354	0.5294117647058824	0.0	6xr0
882	0.047619047619047616	0.5476190476190477	0.40476190476190477	0.0	6xrt
883	0.20512820512820512	0.28205128205128205	0.5128205128205128	0.0	6xsk
884	0.043478260869565216	0.13043478260869565	0.8260869565217391	0.0	6xsw
885	0.6666666666666666	0.0	0.3333333333333333	0.0	6xxv
886	0.0	0.3076923076923077	0.6923076923076923	0.0	6xy2
887	0.10526315789473684	0.631578947368421	0.2631578947368421	0.0	6xzw
888	0.0	0.07692307692307693	0.9230769230769231	0.0	6y92
889	0.5	0.0	0.5	0.0	6y9b
890	0.7894736842105263	0.0	0.21052631578947367	0.0	6ye3
891	0.0	0.5	0.5	0.0	6yio
892	0.0	0.6666666666666666	0.3333333333333333	0.0	6ywc
893	0.21052631578947367	0.3684210526315789	0.42105263157894735	0.0	6z2l
894	0.06976744186046512	0.2558139534883721	0.6744186046511628	0.0	6z3q
895	0.0	0.125	0.875	0.0	6ztr
896	0.5	0.0	0.5	0.0	7a0x
897	0.0	0.375	0.625	0.0	7a3u
898	0.6428571428571429	0.07142857142857142	0.2857142857142857	0.0	7a6e
899	0.25	0.25	0.5	0.0	7ahu
900	0.5	0.0	0.5	0.0	7ahv
901	0.3333333333333333	0.1111111111111111	0.5555555555555556	0.0	7akd
902	0.14285714285714285	0.14285714285714285	0.7142857142857143	0.0	7amq
903	0.0	0.4666666666666667	0.5333333333333333	0.0	7b09
904	0.2631578947368421	0.42105263157894735	0.3157894736842105	0.0	7bbj
905	0.06666666666666667	0.3333333333333333	0.6	0.0	7ben
906	0.21428571428571427	0.35714285714285715	0.42857142857142855	0.0	7bep
907	0.6521739130434783	0.08695652173913043	0.2608695652173913	0.0	7bh8
908	0.0	0.36363636363636365	0.6363636363636364	0.0	7bnv
909	0.1111111111111111	0.2222222222222222	0.6666666666666666	0.0	7bq5
910	0.11764705882352941	0.23529411764705882	0.6470588235294118	0.0	7bsc
911	0.0	0.38461538461538464	0.6153846153846154	0.0	7bwj
912	0.0	0.6875	0.3125	0.0	7bxa
913	0.0625	0.3125	0.625	0.0	7byr
914	0.0	0.09090909090909091	0.9090909090909091	0.0	7c2l
915	0.4117647058823529	0.0	0.5882352941176471	0.0	7c4s
916	0.8571428571428571	0.0	0.14285714285714285	0.0	7c61
917	0.05405405405405406	0.13513513513513514	0.8108108108108109	0.0	7c80
918	0.0	0.45	0.55	0.0	7c81
919	0.047619047619047616	0.7142857142857143	0.23809523809523808	0.0	7c88
920	0.06944444444444445	0.3888888888888889	0.5416666666666666	0.0	7cbp
921	0.0	0.21428571428571427	0.7857142857142857	0.0	7cdj
922	0.21428571428571427	0.21428571428571427	0.5714285714285714	0.0	7ce2
923	0.4	0.3333333333333333	0.26666666666666666	0.0	7ceb
924	0.26666666666666666	0.3333333333333333	0.4	0.0	7cec
925	0.19047619047619047	0.14285714285714285	0.6666666666666666	0.0	7chc
926	0.23809523809523808	0.19047619047619047	0.5714285714285714	0.0	7cho
927	0.0625	0.25	0.6875	0.0	7chy
928	0.10526315789473684	0.42105263157894735	0.47368421052631576	0.0	7cm4
929	0.0	0.08333333333333333	0.9166666666666666	0.0	7cn2
930	0.10526315789473684	0.6842105263157895	0.21052631578947367	0.0	7coe
931	0.0967741935483871	0.22580645161290322	0.6774193548387096	0.0	7czq
932	0.11538461538461539	0.2692307692307692	0.6153846153846154	0.0	7czt
933	0.047619047619047616	0.42857142857142855	0.5238095238095238	0.0	7czv
934	0.0	0.21428571428571427	0.7857142857142857	0.0	7czx
935	0.0	0.35714285714285715	0.6428571428571429	0.0	7czy
936	0.09090909090909091	0.5454545454545454	0.36363636363636365	0.0	7d03
937	0.125	0.25	0.625	0.0	7d0b
938	0.0	0.14285714285714285	0.8571428571428571	0.0	7d3k
939	0.0	0.2222222222222222	0.7777777777777778	0.0	7d4g
940	0.1111111111111111	0.2777777777777778	0.6111111111111112	0.0	7d5z
941	0.0	0.3333333333333333	0.6666666666666666	0.0	7d85
942	0.0	0.6666666666666666	0.3333333333333333	0.0	7daa
943	0.0	0.07692307692307693	0.9230769230769231	0.0	7dc8
944	0.06451612903225806	0.1935483870967742	0.7419354838709677	0.0	7dcx
945	0.3333333333333333	0.0	0.6666666666666666	0.0	7dfp
946	0.20833333333333334	0.3333333333333333	0.4583333333333333	0.0	7dha
947	0.0	0.3333333333333333	0.6666666666666666	0.0	7djz
948	0.0625	0.375	0.5625	0.0	7dk0
949	0.07407407407407407	0.14814814814814814	0.7777777777777778	0.0	7dk5
950	0.4074074074074074	0.18518518518518517	0.4074074074074074	0.0	7dkj
951	0.4	0.1	0.5	0.0	7dm1
952	0.21052631578947367	0.0	0.7894736842105263	0.0	7dm2
953	0.04	0.26	0.7	0.0	7dnh
954	0.10714285714285714	0.017857142857142856	0.875	0.0	7dnk
955	0.0	0.125	0.875	0.0	7dnl
956	0.2857142857142857	0.42857142857142855	0.2857142857142857	0.0	7dpm
957	0.14285714285714285	0.21428571428571427	0.6428571428571429	0.0	7dq7
958	0.4166666666666667	0.16666666666666666	0.4166666666666667	0.0	7dr4
959	0.0	0.34782608695652173	0.6521739130434783	0.0	7dx4
960	0.0	0.5	0.5	0.0	7e23
961	0.0	0.23076923076923078	0.7692307692307693	0.0	7e39
962	0.08	0.12	0.8	0.0	7e3b
963	0.17857142857142858	0.14285714285714285	0.6785714285714286	0.0	7e3c
964	0.0	0.24	0.76	0.0	7e3o
965	0.4	0.24	0.36	0.0	7e5o
966	0.20833333333333334	0.20833333333333334	0.5833333333333334	0.0	7e5r
967	0.2	0.24	0.56	0.0	7e5s
968	0.23809523809523808	0.14285714285714285	0.6190476190476191	0.0	7e5y
969	0.0	0.6111111111111112	0.3888888888888889	0.0	7e72
970	0.7	0.0	0.3	0.0	7e7e
971	0.0	0.21428571428571427	0.7857142857142857	0.0	7e7x
972	0.16	0.04	0.8	0.0	7e8c
973	0.0	0.25	0.75	0.0	7e9b
974	0.0	0.13333333333333333	0.8666666666666667	0.0	7e9q
975	0.0	0.18181818181818182	0.8181818181818182	0.0	7eak
976	0.1111111111111111	0.2777777777777778	0.6111111111111112	0.0	7eam
977	0.1	0.35	0.55	0.0	7ean
978	0.09375	0.21875	0.6875	0.0	7ebr
979	0.06557377049180328	0.26229508196721313	0.6721311475409836	0.0	7ec5
980	0.0	0.2222222222222222	0.7777777777777778	0.0	7eh5
981	0.05	0.3	0.65	0.0	7ej4
982	0.2631578947368421	0.10526315789473684	0.631578947368421	0.0	7enf
983	0.0	0.2727272727272727	0.7272727272727273	0.0	7eo0
984	0.24	0.24	0.52	0.0	7ey0
985	0.08695652173913043	0.21739130434782608	0.6956521739130435	0.0	7ey4
986	0.09090909090909091	0.09090909090909091	0.8181818181818182	0.0	7ey5
987	0.15	0.15	0.7	0.0	7eya
988	0.2	0.06666666666666667	0.7333333333333333	0.0	7ezv
989	0.3076923076923077	0.15384615384615385	0.5384615384615384	0.0	7f7e
990	0.0	0.375	0.625	0.0	7f9w
991	0.0	0.16666666666666666	0.8333333333333334	0.0	7fae
992	0.05555555555555555	0.4444444444444444	0.5	0.0	7fej
993	0.0	0.1111111111111111	0.8888888888888888	0.0	7fjs
994	0.0	0.10526315789473684	0.8947368421052632	0.0	7jgj
995	0.1	0.2	0.7	0.0	7jie
996	0.07407407407407407	0.18518518518518517	0.7407407407407407	0.0	7jks
997	0.08695652173913043	0.13043478260869565	0.782608695652174	0.0	7jkt
998	0.0	0.2727272727272727	0.7272727272727273	0.0	7jmp
999	0.11764705882352941	0.23529411764705882	0.6470588235294118	0.0	7jmw
1000	0.0	0.5384615384615384	0.46153846153846156	0.0	7joo
1001	0.575	0.025	0.4	0.0	7jr7
1002	0.2727272727272727	0.09090909090909091	0.6363636363636364	0.0	7jtf
1003	0.2857142857142857	0.21428571428571427	0.5	0.0	7jtg
1004	0.0	0.46153846153846156	0.5384615384615384	0.0	7jwg
1005	0.15789473684210525	0.2631578947368421	0.5789473684210527	0.0	7jx3
1006	0.0	0.4375	0.5625	0.0	7k43
1007	0.0	0.45454545454545453	0.5454545454545454	0.0	7k66
1008	0.05	0.45	0.5	0.0	7k7h
1009	0.0	0.0	1.0	0.0	7k7i
1010	0.0	0.11764705882352941	0.8823529411764706	0.0	7k8t
1011	0.4166666666666667	0.16666666666666666	0.4166666666666667	0.0	7k8u
1012	0.0	0.3333333333333333	0.6666666666666666	0.0	7k8v
1013	0.0	0.26666666666666666	0.7333333333333333	0.0	7k8w
1014	0.0	0.14285714285714285	0.8571428571428571	0.0	7k90
1015	0.14285714285714285	0.14285714285714285	0.7142857142857143	0.0	7k9j
1016	0.0	0.2727272727272727	0.7272727272727273	0.0	7k9z
1017	0.32	0.32	0.36	0.0	7kbb
1018	0.22857142857142856	0.2571428571428571	0.5142857142857142	0.0	7kc1
1019	0.08333333333333333	0.4861111111111111	0.4305555555555556	0.0	7kcr
1020	0.5	0.0	0.5	0.0	7kde
1021	0.2	0.48	0.32	0.0	7kej
1022	0.0	0.8888888888888888	0.1111111111111111	0.0	7ket
1023	0.2777777777777778	0.3333333333333333	0.3888888888888889	0.0	7kew
1024	0.14285714285714285	0.2857142857142857	0.5714285714285714	0.0	7kex
1025	0.0	0.7692307692307693	0.23076923076923078	0.0	7kez
1026	0.2	0.15	0.65	0.0	7kf9
1027	0.1	0.55	0.35	0.0	7kfb
1028	0.1111111111111111	0.3888888888888889	0.5	0.0	7kfe
1029	0.13636363636363635	0.4090909090909091	0.45454545454545453	0.0	7kfh
1030	0.18181818181818182	0.18181818181818182	0.6363636363636364	0.0	7kfw
1031	0.42105263157894735	0.21052631578947367	0.3684210526315789	0.0	7ki4
1032	0.0	0.45454545454545453	0.5454545454545454	0.0	7ki6
1033	0.058823529411764705	0.17647058823529413	0.7647058823529411	0.0	7klc
1034	0.0	0.3888888888888889	0.6111111111111112	0.0	7kmg
1035	0.05263157894736842	0.3684210526315789	0.5789473684210527	0.0	7kn3
1036	0.0	0.25	0.75	0.0	7kn4
1037	0.0	0.72	0.28	0.0	7kpb
1038	0.0	0.0	1.0	0.0	7kpg
1039	0.0	0.5	0.5	0.0	7kpj
1040	0.125	0.25	0.625	0.0	7kq7
1041	0.0	0.2777777777777778	0.7222222222222222	0.0	7kqb
1042	0.3076923076923077	0.3076923076923077	0.38461538461538464	0.0	7kqe
1043	0.07142857142857142	0.42857142857142855	0.5	0.0	7kqg
1044	0.15789473684210525	0.3157894736842105	0.5263157894736842	0.0	7kqh
1045	0.16666666666666666	0.2777777777777778	0.5555555555555556	0.0	7kqi
1046	0.4166666666666667	0.0	0.5833333333333334	0.0	7kr5
1047	0.05128205128205128	0.28205128205128205	0.6666666666666666	0.0	7kra
1048	0.0	0.46153846153846156	0.5384615384615384	0.0	7kyl
1049	0.6666666666666666	0.041666666666666664	0.2916666666666667	0.0	7kyo
1050	0.07692307692307693	0.3076923076923077	0.6153846153846154	0.0	7kzb
1051	0.3333333333333333	0.16666666666666666	0.5	0.0	7kzz
1052	0.3076923076923077	0.19230769230769232	0.5	0.0	7l0l
1053	0.15	0.25	0.6	0.0	7l0n
1054	0.0	0.25	0.75	0.0	7l2d
1055	0.0	0.3333333333333333	0.6666666666666666	0.0	7l2e
1056	0.0	0.3684210526315789	0.631578947368421	0.0	7l2f
1057	0.0	0.4	0.6	0.0	7l56
1058	0.0	0.2	0.8	0.0	7l5b
1059	0.0	0.06666666666666667	0.9333333333333333	0.0	7l5j
1060	0.13333333333333333	0.26666666666666666	0.6	0.0	7l7e
1061	0.0	0.631578947368421	0.3684210526315789	0.0	7l7r
1062	0.0	0.21428571428571427	0.7857142857142857	0.0	7la4
1063	0.0	0.36363636363636365	0.6363636363636364	0.0	7laa
1064	0.0	0.2777777777777778	0.7222222222222222	0.0	7lab
1065	0.22580645161290322	0.0967741935483871	0.6774193548387096	0.0	7lbg
1066	0.1	0.0	0.9	0.0	7lcn
1067	0.0	0.9523809523809523	0.047619047619047616	0.0	7lcv
1068	0.058823529411764705	0.0	0.9411764705882353	0.0	7ley
1069	0.08	0.0	0.92	0.0	7lf0
1070	0.7058823529411765	0.0	0.29411764705882354	0.0	7lf2
1071	0.6666666666666666	0.0	0.3333333333333333	0.0	7lf7
1072	0.625	0.0	0.375	0.0	7lfa
1073	0.6153846153846154	0.0	0.38461538461538464	0.0	7lfb
1074	0.14814814814814814	0.1111111111111111	0.7407407407407407	0.0	7lg6
1075	0.125	0.0625	0.8125	0.0	7li6
1076	0.0	0.0	1.0	0.0	7lk4
1077	0.09523809523809523	0.19047619047619047	0.7142857142857143	0.0	7ll2
1078	0.0625	0.125	0.8125	0.0	7llk
1079	0.21052631578947367	0.21052631578947367	0.5789473684210527	0.0	7lm8
1080	0.2857142857142857	0.2857142857142857	0.42857142857142855	0.0	7lop
1081	0.05555555555555555	0.2222222222222222	0.7222222222222222	0.0	7lq7
1082	0.0	0.2857142857142857	0.7142857142857143	0.0	7lqv
1083	0.0	0.625	0.375	0.0	7lr3
1084	0.0	1.0	0.0	0.0	7lr4
1085	0.0	0.38461538461538464	0.6153846153846154	0.0	7ls9
1086	0.0	0.3076923076923077	0.6923076923076923	0.0	7lse
1087	0.2	0.0	0.8	0.0	7lu9
1088	0.14285714285714285	0.38095238095238093	0.47619047619047616	0.0	7luc
1089	0.22727272727272727	0.45454545454545453	0.3181818181818182	0.0	7lue
1090	0.0	0.26666666666666666	0.7333333333333333	0.0	7lxx
1091	0.0	0.4117647058823529	0.5882352941176471	0.0	7lxy
1092	0.16	0.36	0.48	0.0	7ly3
1093	0.045454545454545456	0.18181818181818182	0.7727272727272727	0.0	7ly9
1094	0.38461538461538464	0.0	0.6153846153846154	0.0	7m2i
1095	0.0	0.25	0.75	0.0	7m30
1096	0.35294117647058826	0.35294117647058826	0.29411764705882354	0.0	7m3i
1097	0.25	0.0	0.75	0.0	7m3n
1098	0.35	0.25	0.4	0.0	7m42
1099	0.2727272727272727	0.13636363636363635	0.5909090909090909	0.0	7m6e
1100	0.11764705882352941	0.23529411764705882	0.6470588235294118	0.0	7m6g
1101	0.0	0.2727272727272727	0.7272727272727273	0.0	7m6h
1102	0.11538461538461539	0.17307692307692307	0.7115384615384616	0.0	7m6i
1103	0.34782608695652173	0.2608695652173913	0.391304347826087	0.0	7m7w
1104	0.1	0.55	0.35	0.0	7m8l
1105	0.2	0.6	0.2	0.0	7mdp
1106	0.2222222222222222	0.1111111111111111	0.6666666666666666	0.0	7mdt
1107	0.18181818181818182	0.13636363636363635	0.6818181818181818	0.0	7mdu
1108	0.0	0.8888888888888888	0.1111111111111111	0.0	7mep
1109	0.0	0.3333333333333333	0.6666666666666666	0.0	7mf1
1110	0.3333333333333333	0.12121212121212122	0.5454545454545454	0.0	7mfg
1111	0.45454545454545453	0.0	0.5454545454545454	0.0	7mhy
1112	0.13636363636363635	0.18181818181818182	0.6818181818181818	0.0	7mjl
1113	0.2631578947368421	0.10526315789473684	0.631578947368421	0.0	7mjs
1114	0.4666666666666667	0.0	0.5333333333333333	0.0	7mjt
1115	0.0	0.0	1.0	0.0	7mkl
1116	0.0	0.46153846153846156	0.5384615384615384	0.0	7mlv
1117	0.1875	0.0625	0.75	0.0	7mmo
1118	0.35294117647058826	0.35294117647058826	0.29411764705882354	0.0	7msq
1119	0.0	0.3076923076923077	0.6923076923076923	0.0	7mw3
1120	0.0	0.21428571428571427	0.7857142857142857	0.0	7mw6
1121	0.0	0.9090909090909091	0.09090909090909091	0.0	7mwx
1122	0.05263157894736842	0.10526315789473684	0.8421052631578947	0.0	7mxd
1123	0.14285714285714285	0.35714285714285715	0.5	0.0	7mxe
1124	0.0	0.88	0.12	0.0	7mxl
1125	0.09090909090909091	0.4090909090909091	0.5	0.0	7myz
1126	0.24	0.2	0.56	0.0	7mzg
1127	0.0	0.5	0.5	0.0	7mzh
1128	0.14285714285714285	0.21428571428571427	0.6428571428571429	0.0	7mzj
1129	0.125	0.1875	0.6875	0.0	7mzk
1130	0.09090909090909091	0.3181818181818182	0.5909090909090909	0.0	7mzl
1131	0.1111111111111111	0.3333333333333333	0.5555555555555556	0.0	7mzm
1132	0.2	0.2	0.6	0.0	7mzn
1133	0.07692307692307693	0.46153846153846156	0.46153846153846156	0.0	7n0v
1134	0.0	0.1875	0.8125	0.0	7n3c
1135	0.1	0.15	0.75	0.0	7n3d
1136	0.058823529411764705	0.35294117647058826	0.5882352941176471	0.0	7n4j
1137	0.0	0.3	0.7	0.0	7n4l
1138	0.125	0.25	0.625	0.0	7n4m
1139	0.15	0.2	0.65	0.0	7n5h
1140	0.07142857142857142	0.25	0.6785714285714286	0.0	7n64
1141	0.0	0.3333333333333333	0.6666666666666666	0.0	7n65
1142	0.25	0.08333333333333333	0.6666666666666666	0.0	7ncs
1143	0.12	0.2	0.68	0.0	7nd3
1144	0.1875	0.3125	0.5	0.0	7nd4
1145	0.19230769230769232	0.2692307692307692	0.5384615384615384	0.0	7nd5
1146	0.0	0.42857142857142855	0.5714285714285714	0.0	7nd7
1147	0.0	0.0	1.0	0.0	7ndd
1148	0.19230769230769232	0.23076923076923078	0.5769230769230769	0.0	7neg
1149	0.18181818181818182	0.5	0.3181818181818182	0.0	7nks
1150	0.2222222222222222	0.1111111111111111	0.6666666666666666	0.0	7np1
1151	0.0	0.04	0.96	0.0	7ntc
1152	0.35714285714285715	0.0	0.6428571428571429	0.0	7nx3
1153	0.09523809523809523	0.3333333333333333	0.5714285714285714	0.0	7o52
1154	0.05555555555555555	0.5	0.4444444444444444	0.0	7o9s
1155	0.7142857142857143	0.0	0.2857142857142857	0.0	7o9w
1156	0.0	0.35294117647058826	0.6470588235294118	0.0	7oh0
1157	0.4583333333333333	0.041666666666666664	0.5	0.0	7oh1
1158	0.18181818181818182	0.18181818181818182	0.6363636363636364	0.0	7or9
1159	0.0	0.14285714285714285	0.8571428571428571	0.0	7pc2
1160	0.8947368421052632	0.0	0.10526315789473684	0.0	7phu
1161	0.15384615384615385	0.3076923076923077	0.5384615384615384	0.0	7phw
1162	0.0	0.5833333333333334	0.4166666666666667	0.0	7pi2
1163	0.0	0.5384615384615384	0.46153846153846156	0.0	7pi3
1164	0.05	0.35	0.6	0.0	7pi7
1165	0.05263157894736842	0.21052631578947367	0.7368421052631579	0.0	7pnm
1166	0.23076923076923078	0.15384615384615385	0.6153846153846154	0.0	7pnq
1167	0.17391304347826086	0.08695652173913043	0.7391304347826086	0.0	7pqz
1168	0.16666666666666666	0.2222222222222222	0.6111111111111112	0.0	7pr0
1169	0.0	0.29411764705882354	0.7058823529411765	0.0	7pry
1170	0.25	0.25	0.5	0.0	7prz
1171	0.0625	0.1875	0.75	0.0	7ps0
1172	0.17391304347826086	0.13043478260869565	0.6956521739130435	0.0	7ps1
1173	0.14285714285714285	0.14285714285714285	0.7142857142857143	0.0	7ps2
1174	0.0	0.3076923076923077	0.6923076923076923	0.0	7ps4
1175	0.0	0.25	0.75	0.0	7ps5
1176	0.2	0.0	0.8	0.0	7ps6
1177	0.0	0.0	1.0	0.0	7ps7
1178	0.29411764705882354	0.11764705882352941	0.5882352941176471	0.0	7q0h
1179	0.0	0.42857142857142855	0.5714285714285714	0.0	7q0i
1180	0.35294117647058826	0.11764705882352941	0.5294117647058824	0.0	7q6e
1181	0.0	0.3333333333333333	0.6666666666666666	0.0	7q9j
1182	0.5	0.16666666666666666	0.3333333333333333	0.0	7q9k
1183	0.15	0.15	0.7	0.0	7q9m
1184	0.2	0.2	0.6	0.0	7qnx
1185	0.1	0.3	0.6	0.0	7qny
1186	0.18181818181818182	0.0	0.8181818181818182	0.0	7qu1
1187	0.0	0.18181818181818182	0.8181818181818182	0.0	7qu2
1188	0.1	0.1	0.8	0.0	7r40
1189	0.4090909090909091	0.2727272727272727	0.3181818181818182	0.0	7r6w
1190	0.0	0.38461538461538464	0.6153846153846154	0.0	7r7n
1191	0.3103448275862069	0.06896551724137931	0.6206896551724138	0.0	7r89
1192	0.2	0.2	0.6	0.0	7r8l
1193	0.0	0.0	1.0	0.0	7r8m
1194	0.0	0.4375	0.5625	0.0	7r8o
1195	0.08333333333333333	0.16666666666666666	0.75	0.0	7rah
1196	0.0	0.55	0.45	0.0	7rai
1197	0.3333333333333333	0.08333333333333333	0.5833333333333334	0.0	7rco
1198	0.45454545454545453	0.0	0.5454545454545454	0.0	7rd5
1199	0.21052631578947367	0.15789473684210525	0.631578947368421	0.0	7rfb
1200	0.5	0.1111111111111111	0.3888888888888889	0.0	7rfc
1201	0.2857142857142857	0.14285714285714285	0.5714285714285714	0.0	7rkv
1202	0.0	0.0	1.0	0.0	7rq6
1203	0.0	0.6071428571428571	0.39285714285714285	0.0	7rw2
1204	0.26666666666666666	0.4666666666666667	0.26666666666666666	0.0	7rxc
1205	0.625	0.0625	0.3125	0.0	7rxi
1206	0.6875	0.0625	0.25	0.0	7rxj
1207	0.26666666666666666	0.4666666666666667	0.26666666666666666	0.0	7rxp
1208	0.09523809523809523	0.19047619047619047	0.7142857142857143	0.0	7s0c
1209	0.35714285714285715	0.07142857142857142	0.5714285714285714	0.0	7s0x
1210	0.0	0.6666666666666666	0.3333333333333333	0.0	7s11
1211	0.07142857142857142	0.5714285714285714	0.35714285714285715	0.0	7s13
1212	0.16	0.28	0.56	0.0	7s4s
1213	0.25	0.16666666666666666	0.5833333333333334	0.0	7s5p
1214	0.9090909090909091	0.0	0.09090909090909091	0.0	7s6d
1215	0.13043478260869565	0.13043478260869565	0.7391304347826086	0.0	7sc1
1216	0.06666666666666667	0.4666666666666667	0.4666666666666667	0.0	7seg
1217	0.24	0.4	0.36	0.0	7sem
1218	0.0	0.375	0.625	0.0	7sfv
1219	0.25806451612903225	0.1935483870967742	0.5483870967741935	0.0	7sg4
1220	0.0	0.5	0.5	0.0	7shy
1221	0.21428571428571427	0.21428571428571427	0.5714285714285714	0.0	7sn3
1222	0.0	0.21428571428571427	0.7857142857142857	0.0	7stz
1223	0.0	0.7142857142857143	0.2857142857142857	0.0	7su1
1224	0.0	0.25	0.75	0.0	7swd
1225	0.2916666666666667	0.20833333333333334	0.5	0.0	7swp
1226	0.1	0.1	0.8	0.0	7t01
1227	0.08695652173913043	0.4782608695652174	0.43478260869565216	0.0	7t0r
1228	0.0	0.4666666666666667	0.5333333333333333	0.0	7t3d
1229	0.17857142857142858	0.03571428571428571	0.7857142857142857	0.0	7t4q
1230	0.0	0.0	1.0	0.0	7tb8
1231	0.0	0.0	1.0	0.0	7tcc
1232	0.2857142857142857	0.3333333333333333	0.38095238095238093	0.0	7te1
1233	0.40625	0.03125	0.5625	0.0	7ter
1234	0.21875	0.0625	0.71875	0.0	7tfn
1235	0.15151515151515152	0.09090909090909091	0.7575757575757576	0.0	7tfo
1236	0.4	0.15	0.45	0.0	7tp3
1237	0.35294117647058826	0.23529411764705882	0.4117647058823529	0.0	7tp4
1238	0.11764705882352941	0.23529411764705882	0.6470588235294118	0.0	7ttm
1239	0.0	0.29411764705882354	0.7058823529411765	0.0	7txz
1240	0.0	0.23809523809523808	0.7619047619047619	0.0	7uap
1241	0.11538461538461539	0.19230769230769232	0.6923076923076923	0.0	7uar
1242	0.0	0.06666666666666667	0.9333333333333333	0.0	7v26
1243	0.11764705882352941	0.11764705882352941	0.7647058823529411	0.0	7v2a
1244	0.0	0.3333333333333333	0.6666666666666666	0.0	7vux
1245	0.28	0.28	0.44	0.0	7vyr
1246	0.0	0.75	0.25	0.0	7vyt
1247	0.0	0.25	0.75	0.0	7wd0
1248	0.0	0.35714285714285715	0.6428571428571429	0.0	7wed
1249	0.0	0.17647058823529413	0.8235294117647058	0.0	7wk9
1250	0.0	0.42857142857142855	0.5714285714285714	0.0	7wkx
1251	0.0	0.0	1.0	0.0	7wlc
1252	0.1	0.1	0.8	0.0	7wpf
1253	0.18181818181818182	0.09090909090909091	0.7272727272727273	0.0	7wph
1254	0.0	0.08333333333333333	0.9166666666666666	0.0	7wuh
1255	0.0	0.35294117647058826	0.6470588235294118	0.0	7wvm
1256	0.0	0.3333333333333333	0.6666666666666666	0.0	7x08
1257	0.2391304347826087	0.1956521739130435	0.5652173913043478	0.0	7x6l
1258	0.0	0.3333333333333333	0.6666666666666666	0.0	7z0x
1259					7z0y
